# Supplementary material for: Neural stem cells restore myelin in a demyelinating model of Pelizaeus-Merzbacher disease
Source: Brain. 2020 May 18;143(5):1383–99. doi: 10.1093/brain/awaa080 (PMC7462093; doi:10.1093/brain/awaa080)
Supplement: awaa080_Supplementary_Data [file awaa080_supplementary_data.zip]

Archive with 3 entries (2 files):
- awaa080-suppl_data/
- awaa080-suppl_data/brain-2019-01726-File010.pdf
- awaa080-suppl_data/brain-2019-01726-File012.pdf
